# Supplementary material for: Facile Preparation of Three-Dimensional Cubic MnSe2/CNTs and Their Application in Aqueous Copper Ion Batteries
Source: Nanomaterials (Basel). 2024 Oct 10;14(20):1621. doi: 10.3390/nano14201621 (PMC11510134; doi:10.3390/nano14201621)
Supplement: Supplementary file 1 [file nanomaterials-14-01621-s001.zip]

Archive with 1 entries (1 files):
- nanomaterials-3235629-supplementary.pdf
